# Supplementary material for: Fourier transform infrared spectroscopy for the prediction of fatty acid profiles in Mucor fungi grown in media with different carbon sources
Source: Microb Cell Fact. 2014 Sep 11;13:86. doi: 10.1186/1475-2859-13-86 (PMC4283129; doi:10.1186/1475-2859-13-86)
Supplement: Supplementary file 1 — Additional file 1: Table S1: Mean of summed fatty acid parameters for fungal mycelia, cultivated in the presence of 2% of sunflower, canola and olive oil and in standard medium. Data were obtained from GC analysis. Table S2. Mean of summed fatty acid parameters for fungal mycelia, cultivated in the presence of 2% of sucrose and glucose. Data were obtained from GC analysis. (ODT 18 KB) [file 12934_2013_1051_MOESM1_ESM.odt]

Table S1:  Mean of summed fatty acid parameters for fungal mycelia, cultivated in the presence of 2 % of sunflower, canola and olive oil and in standard medium. Data were obtained from GC analysis.
Summed fatty acid  
parameters
SAT1
MUFA 1
PUFA1
Unsaturated fatty acids (TOTAL)
Sunflo wer oil
Mucor plumbeus VI02019 
20,9
45,7
33,2
78,9
Mucor plumbeus VI02022
24,3
48,5
27,0
75,5
Mucor plumbeus VI03754
21,9
57,3
20,6
77,9
Mucor circinelloides VI01914
24,1
54,2
21,6
75,8
Mucor hiemalis VI01993
24,4
55,9
19,5
75,4
Canola oil
Mucor plumbeus VI02019 
16,1
50,5
33,2
83,7
Mucor plumbeus VI02022
20,3
54,3
25,3
79,6
Mucor plumbeus VI03754
22,2
44,1
33,6
77,7
Mucor circinelloides VI01914
25,9
48,2
25,8
74
Mucor hiemalis VI01993
19,9
51,1
28,9
80
Olive oil
Mucor plumbeus VI02019 
16,7
58,9
24,2
83,1
Mucor plumbeus VI02022
22,0
60,7
17,1
77,8
Mucor plumbeus VI03754
25,1
57,1
17,6
74,7
Mucor circinelloides VI01914
28,7
48,2
22,9
71,1
Mucor hiemalis VI01993
20,6
56,1
23,2
79,3
 1 Range of fatty acid parameters (SAT – summed saturated fatty acids, MUFA – summed monounsaturated fatty acids, PUFA – summed polyunsaturated fatty acids) expressed as percentage of by weight of total acid content. 
Table S2:  Mean of summed fatty acid parameters for fungal mycelia, cultivated in the presence of 2 % of sucrose and glucose. Data were obtained from GC analysis.
Summed fatty acid  
parameters
SAT1
MUFA 1
PUFA1
Unsaturated fatty acids (TOTAL)
Sucrose
Mucor plumbeus VI02019 
25,9
26,4
47,6
74
Mucor plumbeus VI02022
24,1
34,3
41,4
75,7
Mucor plumbeus VI03754
30,1
23,2
46,5
69,7
Mucor circinelloides VI01914
32,3
32,1
35,5
67,6
Mucor hiemalis VI01993
31,5
33,2
35,2
68,4
Glucose
Mucor plumbeus VI02019 
22,3
22,2
38,7
60,9
Mucor plumbeus VI02022
23,4
34,6
41,8
76,4
Mucor plumbeus VI03754
20,4
27,8
35,0
62,8
Mucor circinelloides VI01914
30,0
32,1
37,8
69,9
Mucor hiemalis VI01993
30,0
32,7
36,9
69,6
 1 Range of fatty acid parameters (SAT – summed saturated fatty acids, MUFA – summed monounsaturated fatty acids, PUFA – summed polyunsaturated fatty acids) expressed as percentage of by weight of total acid content. 
